# Supplementary material for: Environmental samples, a sensitive and practical alternative to individual bird sampling in the surveillance of H9N2 vaccinated turkey flocks
Source: J Gen Virol. 2026 Jun 9;107(6):002279. doi: 10.1099/jgv.0.002279 (PMC13249264; doi:10.1099/jgv.0.002279)
Supplement: Supplementary Material 1. [file jgv-107-02279-s001.xlsx]

## Sheet: Sampling
Date_Sampling	Farm_ID	Sample	Target	Result	CT_Value
2024-06-21	1	3	1	2
2024-06-21	1	3	2	3
2024-06-21	1	3	3	3
2024-06-21	1	3	4	3
2024-06-21	1	3	5	1	35.57
2024-06-21	1	4	1	2
2024-06-21	1	4	2	3
2024-06-21	1	4	3	3
2024-06-21	1	4	4	3
2024-06-21	1	4	5	1	31.47
2024-06-21	1	1	1	2
2024-06-21	1	1	2	3
2024-06-21	1	1	3	3
2024-06-21	1	1	4	3
2024-06-21	1	1	5	1	25.13
2024-06-21	1	1	1	2
2024-06-21	1	1	2	3
2024-06-21	1	1	3	3
2024-06-21	1	1	4	3
2024-06-21	1	1	5	1	27.93
2024-06-21	1	1	1	2
2024-06-21	1	1	2	3
2024-06-21	1	1	3	3
2024-06-21	1	1	4	3
2024-06-21	1	1	5	1	26.95
2024-07-04	1	3	1	2
2024-07-04	1	3	2	3
2024-07-04	1	3	3	3
2024-07-04	1	3	4	3
2024-07-04	1	3	5	1	31.26
2024-07-04	1	4	1	2
2024-07-04	1	4	2	3
2024-07-04	1	4	3	3
2024-07-04	1	4	4	3
2024-07-04	1	4	5	1	30.02
2024-06-28	1	2	1	2
2024-06-28	1	2	2	3
2024-06-28	1	2	3	3
2024-06-28	1	2	4	3
2024-06-28	1	2	5	1	26.03
2024-07-17	1	3	1	2
2024-07-17	1	3	2	3
2024-07-17	1	3	3	3
2024-07-17	1	3	4	3
2024-07-17	1	3	5	1	38.74
2024-07-17	1	4	1	2
2024-07-17	1	4	2	3
2024-07-17	1	4	3	3
2024-07-17	1	4	4	3
2024-07-17	1	4	5	1	33.98
2024-07-17	1	1	1	2
2024-07-17	1	1	2	3
2024-07-17	1	1	3	3
2024-07-17	1	1	4	3
2024-07-17	1	1	5	1	27.38
2024-07-17	1	1	1	2
2024-07-17	1	1	2	3
2024-07-17	1	1	3	3
2024-07-17	1	1	4	3
2024-07-17	1	1	5	1	32.01
2024-07-17	1	1	1	2
2024-07-17	1	1	2	3
2024-07-17	1	1	3	3
2024-07-17	1	1	4	3
2024-07-17	1	1	5	1	30.43
2024-08-02	1	3	1	2
2024-08-02	1	3	2	3
2024-08-02	1	3	3	3
2024-08-02	1	3	4	3
2024-08-02	1	3	5	2
2024-08-02	1	4	1	2
2024-08-02	1	4	2	3
2024-08-02	1	4	3	3
2024-08-02	1	4	4	3
2024-08-02	1	4	5	2
2024-07-19	1	2	1	2
2024-07-19	1	2	2	3
2024-07-19	1	2	3	3
2024-07-19	1	2	4	3
2024-07-19	1	2	5	1	34.15
2024-08-14	1	3	1	2
2024-08-14	1	3	2	3
2024-08-14	1	3	3	3
2024-08-14	1	3	4	3
2024-08-14	1	3	5	2
2024-08-14	1	4	1	2
2024-08-14	1	4	2	3
2024-08-14	1	4	3	3
2024-08-14	1	4	4	3
2024-08-14	1	4	5	2
2024-08-03	1	2	1	2
2024-08-03	1	2	2	3
2024-08-03	1	2	3	3
2024-08-03	1	2	4	3
2024-08-03	1	2	5	1	37.68
2024-08-10	1	2	1	2
2024-08-10	1	2	2	3
2024-08-10	1	2	3	3
2024-08-10	1	2	4	3
2024-08-10	1	2	5	1	35.18
2024-08-14	1	1	1	2
2024-08-14	1	1	2	3
2024-08-14	1	1	3	3
2024-08-14	1	1	4	3
2024-08-14	1	1	5	1	28.58
2024-08-14	1	1	1	2
2024-08-14	1	1	2	3
2024-08-14	1	1	3	3
2024-08-14	1	1	4	3
2024-08-14	1	1	5	1	28.91
2024-08-14	1	1	1	2
2024-08-14	1	1	2	3
2024-08-14	1	1	3	3
2024-08-14	1	1	4	3
2024-08-14	1	1	5	1	28.13
2024-08-30	1	3	1	1	37.03
2024-08-30	1	3	2	2
2024-08-30	1	3	3	2
2024-08-30	1	3	4	1	34.64
2024-08-30	1	3	5	1	38.27
2024-08-30	1	4	1	2
2024-08-30	1	4	2	3
2024-08-30	1	4	3	3
2024-08-30	1	4	4	3
2024-08-30	1	4	5	2
2024-08-16	1	2	1	1	33.29
2024-08-16	1	2	2	2
2024-08-16	1	2	3	2
2024-08-16	1	2	4	1	29.37
2024-08-16	1	2	5	1	30.46
2024-08-23	1	2	1	1	30.18
2024-08-23	1	2	2	2
2024-08-23	1	2	3	2
2024-08-23	1	2	4	1	25.89
2024-08-23	1	2	5	1	30.11
2024-09-11	1	1	1	2
2024-09-11	1	1	2	3
2024-09-11	1	1	3	3
2024-09-11	1	1	4	3
2024-09-11	1	1	5	1	24.85
2024-09-11	1	1	1	1	38.47
2024-09-11	1	1	2	2
2024-09-11	1	1	3	2
2024-09-11	1	1	4	1	39.16
2024-09-11	1	1	5	1	24.74
2024-09-11	1	1	1	2
2024-09-11	1	1	2	3
2024-09-11	1	1	3	3
2024-09-11	1	1	4	3
2024-09-11	1	1	5	1	28.35
2024-09-13	1	3	1	2
2024-09-13	1	3	2	3
2024-09-13	1	3	3	3
2024-09-13	1	3	4	3
2024-09-13	1	3	5	1	32.71
2024-09-13	1	4	1	2
2024-09-13	1	4	2	3
2024-09-13	1	4	3	3
2024-09-13	1	4	4	3
2024-09-13	1	4	5	1	38.09
2024-08-31	1	2	1	2
2024-08-31	1	2	2	3
2024-08-31	1	2	3	3
2024-08-31	1	2	4	3
2024-08-31	1	2	5	1	37.75
2024-09-07	1	2	1	2
2024-09-07	1	2	2	3
2024-09-07	1	2	3	3
2024-09-07	1	2	4	3
2024-09-07	1	2	5	1	28.52
2024-09-27	1	3	1	2
2024-09-27	1	3	2	3
2024-09-27	1	3	3	3
2024-09-27	1	3	4	3
2024-09-27	1	3	5	1	35.33
2024-09-27	1	4	1	2
2024-09-27	1	4	2	3
2024-09-27	1	4	3	3
2024-09-27	1	4	4	3
2024-09-27	1	4	5	1	36.66
2024-09-13	1	2	1	2
2024-09-13	1	2	2	3
2024-09-13	1	2	3	3
2024-09-13	1	2	4	3
2024-09-13	1	2	5	1	29.81
2024-09-20	1	2	1	2
2024-09-20	1	2	2	3
2024-09-20	1	2	3	3
2024-09-20	1	2	4	3
2024-09-20	1	2	5	1	29.23
2024-07-17	2	3	1	2
2024-07-17	2	3	2	3
2024-07-17	2	3	3	3
2024-07-17	2	3	4	3
2024-07-17	2	3	5	1	39.24
2024-07-17	2	4	1	2
2024-07-17	2	4	2	3
2024-07-17	2	4	3	3
2024-07-17	2	4	4	3
2024-07-17	2	4	5	1	37.83
2024-06-21	2	3	1	2
2024-06-21	2	3	2	3
2024-06-21	2	3	3	3
2024-06-21	2	3	4	3
2024-06-21	2	3	5	1	35.96
2024-06-21	2	4	1	2
2024-06-21	2	4	2	3
2024-06-21	2	4	3	3
2024-06-21	2	4	4	3
2024-06-21	2	4	5	1	32.54
2024-06-21	2	1	1	2
2024-06-21	2	1	2	3
2024-06-21	2	1	3	3
2024-06-21	2	1	4	3
2024-06-21	2	1	5	1	27.81
2024-06-21	2	1	1	2
2024-06-21	2	1	2	3
2024-06-21	2	1	3	3
2024-06-21	2	1	4	3
2024-06-21	2	1	5	1	26.11
2024-06-21	2	1	1	2
2024-06-21	2	1	2	3
2024-06-21	2	1	3	3
2024-06-21	2	1	4	3
2024-06-21	2	1	5	1	26.83
2024-07-04	2	3	1	2
2024-07-04	2	3	2	3
2024-07-04	2	3	3	3
2024-07-04	2	3	4	3
2024-07-04	2	3	5	1	32.04
2024-07-04	2	4	1	2
2024-07-04	2	4	2	3
2024-07-04	2	4	3	3
2024-07-04	2	4	4	3
2024-07-04	2	4	5	1	28.33
2024-06-28	2	2	1	2
2024-06-28	2	2	2	3
2024-06-28	2	2	3	3
2024-06-28	2	2	4	3
2024-06-28	2	2	5	1	26.03
2024-07-17	2	1	1	2
2024-07-17	2	1	2	3
2024-07-17	2	1	3	3
2024-07-17	2	1	4	3
2024-07-17	2	1	5	1	29.93
2024-07-17	2	1	1	2
2024-07-17	2	1	2	3
2024-07-17	2	1	3	3
2024-07-17	2	1	4	3
2024-07-17	2	1	5	1	31.21
2024-07-17	2	1	1	2
2024-07-17	2	1	2	3
2024-07-17	2	1	3	3
2024-07-17	2	1	4	3
2024-07-17	2	1	5	1	29.08
2024-08-02	2	3	1	2
2024-08-02	2	3	2	3
2024-08-02	2	3	3	3
2024-08-02	2	3	4	3
2024-08-02	2	3	5	1	38.24
2024-08-02	2	4	1	2
2024-08-02	2	4	2	3
2024-08-02	2	4	3	3
2024-08-02	2	4	4	3
2024-08-02	2	4	5	1	35.8
2024-08-14	2	3	1	2
2024-08-14	2	3	2	3
2024-08-14	2	3	3	3
2024-08-14	2	3	4	3
2024-08-14	2	3	5	1	43.72
2024-08-14	2	4	1	2
2024-08-14	2	4	2	3
2024-08-14	2	4	3	3
2024-08-14	2	4	4	3
2024-08-14	2	4	5	1	39.65
2024-08-03	2	2	1	2
2024-08-03	2	2	2	3
2024-08-03	2	2	3	3
2024-08-03	2	2	4	3
2024-08-03	2	2	5	1	32.25
2024-08-10	2	2	1	2
2024-08-10	2	2	2	3
2024-08-10	2	2	3	3
2024-08-10	2	2	4	3
2024-08-10	2	2	5	1	34.53
2024-08-14	2	1	1	2
2024-08-14	2	1	2	3
2024-08-14	2	1	3	3
2024-08-14	2	1	4	3
2024-08-14	2	1	5	1	30.18
2024-08-14	2	1	1	2
2024-08-14	2	1	2	3
2024-08-14	2	1	3	3
2024-08-14	2	1	4	3
2024-08-14	2	1	5	1	27.87
2024-08-14	2	1	1	2
2024-08-14	2	1	2	3
2024-08-14	2	1	3	3
2024-08-14	2	1	4	3
2024-08-14	2	1	5	1	30.31
2024-08-30	2	3	1	1	24.46
2024-08-30	2	3	2	2
2024-08-30	2	3	3	2
2024-08-30	2	3	4	1	22.78
2024-08-30	2	3	5	1	33.63
2024-08-30	2	4	1	1	30.2
2024-08-30	2	4	2	2
2024-08-30	2	4	3	2
2024-08-30	2	4	4	1	28.41
2024-08-30	2	4	5	1	34.37
2024-08-16	2	2	1	1	33.57
2024-08-16	2	2	2	2
2024-08-16	2	2	3	2
2024-08-16	2	2	4	1	27.28
2024-08-16	2	2	5	1	34.08
2024-08-23	2	2	1	1	35.69
2024-08-23	2	2	2	2
2024-08-23	2	2	3	2
2024-08-23	2	2	4	1	32.43
2024-08-23	2	2	5	1	27.33
2024-09-11	2	1	1	1	41
2024-09-11	2	1	2	2
2024-09-11	2	1	3	2
2024-09-11	2	1	4	2
2024-09-11	2	1	5	1	24.88
2024-09-11	2	1	1	1	37.71
2024-09-11	2	1	2	2
2024-09-11	2	1	3	2
2024-09-11	2	1	4	1	34.3
2024-09-11	2	1	5	1	27.2
2024-09-11	2	1	1	1	36.43
2024-09-11	2	1	2	2
2024-09-11	2	1	3	2
2024-09-11	2	1	4	1	35.95
2024-09-11	2	1	5	1	22.56
2024-09-13	2	3	1	2
2024-09-13	2	3	2	3
2024-09-13	2	3	3	3
2024-09-13	2	3	4	3
2024-09-13	2	3	5	1	33.54
2024-09-13	2	4	1	1	34.09
2024-09-13	2	4	2	2
2024-09-13	2	4	3	2
2024-09-13	2	4	4	1	32.26
2024-09-13	2	4	5	1	33.53
2024-08-31	2	2	1	1	38.73
2024-08-31	2	2	2	2
2024-08-31	2	2	3	2
2024-08-31	2	2	4	1	38.64
2024-08-31	2	2	5	1	30.1
2024-09-07	2	2	1	2
2024-09-07	2	2	2	3
2024-09-07	2	2	3	3
2024-09-07	2	2	4	3
2024-09-07	2	2	5	1	27.88
2024-09-27	2	3	1	2
2024-09-27	2	3	2	3
2024-09-27	2	3	3	3
2024-09-27	2	3	4	3
2024-09-27	2	3	5	1	31.37
2024-09-27	2	4	1	2
2024-09-27	2	4	2	3
2024-09-27	2	4	3	3
2024-09-27	2	4	4	3
2024-09-27	2	4	5	1	36.26
2024-09-13	2	2	1	2
2024-09-13	2	2	2	3
2024-09-13	2	2	3	3
2024-09-13	2	2	4	3
2024-09-13	2	2	5	1	25.13
2024-09-20	2	2	1	2
2024-09-20	2	2	2	3
2024-09-20	2	2	3	3
2024-09-20	2	2	4	3
2024-09-20	2	2	5	1	27.32
2024-06-21	3	3	1	2
2024-06-21	3	3	2	3
2024-06-21	3	3	3	3
2024-06-21	3	3	4	3
2024-06-21	3	3	5	1	34.43
2024-06-21	3	4	1	2
2024-06-21	3	4	2	3
2024-06-21	3	4	3	3
2024-06-21	3	4	4	3
2024-06-21	3	4	5	1	32.65
2024-06-21	3	1	1	2
2024-06-21	3	1	2	3
2024-06-21	3	1	3	3
2024-06-21	3	1	4	3
2024-06-21	3	1	5	1	27.68
2024-06-21	3	1	1	2
2024-06-21	3	1	2	3
2024-06-21	3	1	3	3
2024-06-21	3	1	4	3
2024-06-21	3	1	5	1	27.57
2024-07-04	3	3	1	2
2024-07-04	3	3	2	3
2024-07-04	3	3	3	3
2024-07-04	3	3	4	3
2024-07-04	3	3	5	1	33.02
2024-07-04	3	4	1	2
2024-07-04	3	4	2	3
2024-07-04	3	4	3	3
2024-07-04	3	4	4	3
2024-07-04	3	4	5	1	30.14
2024-07-17	3	3	1	2
2024-07-17	3	3	2	3
2024-07-17	3	3	3	3
2024-07-17	3	3	4	3
2024-07-17	3	3	5	1	36.58
2024-07-17	3	4	1	2
2024-07-17	3	4	2	3
2024-07-17	3	4	3	3
2024-07-17	3	4	4	3
2024-07-17	3	4	5	1	32.43
2024-07-17	3	1	1	2
2024-07-17	3	1	2	3
2024-07-17	3	1	3	3
2024-07-17	3	1	4	3
2024-07-17	3	1	5	1	32.26
2024-07-17	3	1	1	2
2024-07-17	3	1	2	3
2024-07-17	3	1	3	3
2024-07-17	3	1	4	3
2024-07-17	3	1	5	1	32.34
2024-08-02	3	3	1	2
2024-08-02	3	3	2	3
2024-08-02	3	3	3	3
2024-08-02	3	3	4	3
2024-08-02	3	3	5	1	36.45
2024-08-02	3	4	1	2
2024-08-02	3	4	2	3
2024-08-02	3	4	3	3
2024-08-02	3	4	4	3
2024-08-02	3	4	5	1	36.75
2024-08-14	3	3	1	2
2024-08-14	3	3	2	3
2024-08-14	3	3	3	3
2024-08-14	3	3	4	3
2024-08-14	3	3	5	2
2024-08-14	3	4	1	2
2024-08-14	3	4	2	3
2024-08-14	3	4	3	3
2024-08-14	3	4	4	3
2024-08-14	3	4	5	1	40.58
2024-08-03	3	2	1	2
2024-08-03	3	2	2	3
2024-08-03	3	2	3	3
2024-08-03	3	2	4	3
2024-08-03	3	2	5	1	31.97
2024-08-10	3	2	1	2
2024-08-10	3	2	2	3
2024-08-10	3	2	3	3
2024-08-10	3	2	4	3
2024-08-10	3	2	5	1	30.95
2024-08-14	3	1	1	2
2024-08-14	3	1	2	3
2024-08-14	3	1	3	3
2024-08-14	3	1	4	3
2024-08-14	3	1	5	1	27.65
2024-08-14	3	1	1	2
2024-08-14	3	1	2	3
2024-08-14	3	1	3	3
2024-08-14	3	1	4	3
2024-08-14	3	1	5	1	31.34
2024-08-30	3	3	1	2
2024-08-30	3	3	2	3
2024-08-30	3	3	3	3
2024-08-30	3	3	4	3
2024-08-30	3	3	5	1	34.55
2024-08-30	3	4	1	2
2024-08-30	3	4	2	3
2024-08-30	3	4	3	3
2024-08-30	3	4	4	3
2024-08-30	3	4	5	2
2024-08-16	3	2	1	2
2024-08-16	3	2	2	3
2024-08-16	3	2	3	3
2024-08-16	3	2	4	3
2024-08-16	3	2	5	1	33.1
2024-08-23	3	2	1	2
2024-08-23	3	2	2	3
2024-08-23	3	2	3	3
2024-08-23	3	2	4	3
2024-08-23	3	2	5	1	33.11
2024-09-11	3	1	1	2
2024-09-11	3	1	2	3
2024-09-11	3	1	3	3
2024-09-11	3	1	4	3
2024-09-11	3	1	5	1	28.08
2024-09-11	3	1	1	2
2024-09-11	3	1	2	3
2024-09-11	3	1	3	3
2024-09-11	3	1	4	3
2024-09-11	3	1	5	1	27.82
2024-09-13	3	3	1	2
2024-09-13	3	3	2	3
2024-09-13	3	3	3	3
2024-09-13	3	3	4	3
2024-09-13	3	3	5	1	34.28
2024-09-13	3	4	1	2
2024-09-13	3	4	2	3
2024-09-13	3	4	3	3
2024-09-13	3	4	4	3
2024-09-13	3	4	5	1	35.3
2024-08-31	3	2	1	2
2024-08-31	3	2	2	3
2024-08-31	3	2	3	3
2024-08-31	3	2	4	3
2024-08-31	3	2	5	1	31.19
2024-09-07	3	2	1	2
2024-09-07	3	2	2	3
2024-09-07	3	2	3	3
2024-09-07	3	2	4	3
2024-09-07	3	2	5	1	31.11
2024-09-27	3	3	1	1	38.13
2024-09-27	3	3	2	2
2024-09-27	3	3	3	2
2024-09-27	3	3	4	1	35.92
2024-09-27	3	3	5	1	32.74
2024-09-27	3	4	1	2
2024-09-27	3	4	2	3
2024-09-27	3	4	3	3
2024-09-27	3	4	4	3
2024-09-27	3	4	5	1	34.01
2024-09-13	3	2	1	2
2024-09-13	3	2	2	3
2024-09-13	3	2	3	3
2024-09-13	3	2	4	3
2024-09-13	3	2	5	1	26.92
2024-09-20	3	2	1	2
2024-09-20	3	2	2	3
2024-09-20	3	2	3	3
2024-09-20	3	2	4	3
2024-09-20	3	2	5	1	28.68
2024-06-21	4	3	1	2
2024-06-21	4	3	2	3
2024-06-21	4	3	3	3
2024-06-21	4	3	4	3
2024-06-21	4	3	5	1	34.13
2024-06-21	4	4	1	2
2024-06-21	4	4	2	3
2024-06-21	4	4	3	3
2024-06-21	4	4	4	3
2024-06-21	4	4	5	1	35.33
2024-06-21	4	1	1	2
2024-06-21	4	1	2	3
2024-06-21	4	1	3	3
2024-06-21	4	1	4	3
2024-06-21	4	1	5	1	25.62
2024-06-21	4	1	1	2
2024-06-21	4	1	2	3
2024-06-21	4	1	3	3
2024-06-21	4	1	4	3
2024-06-21	4	1	5	1	25.82
2024-07-04	4	3	1	2
2024-07-04	4	3	2	3
2024-07-04	4	3	3	3
2024-07-04	4	3	4	3
2024-07-04	4	3	5	1	34.02
2024-07-04	4	4	1	2
2024-07-04	4	4	2	3
2024-07-04	4	4	3	3
2024-07-04	4	4	4	3
2024-07-04	4	4	5	1	28.38
2024-07-17	4	3	1	2
2024-07-17	4	3	2	3
2024-07-17	4	3	3	3
2024-07-17	4	3	4	3
2024-07-17	4	3	5	1	38.24
2024-07-17	4	4	1	2
2024-07-17	4	4	2	3
2024-07-17	4	4	3	3
2024-07-17	4	4	4	3
2024-07-17	4	4	5	1	33.16
2024-07-17	4	1	1	2
2024-07-17	4	1	2	3
2024-07-17	4	1	3	3
2024-07-17	4	1	4	3
2024-07-17	4	1	5	1	32.34
2024-07-17	4	1	1	2
2024-07-17	4	1	2	3
2024-07-17	4	1	3	3
2024-07-17	4	1	4	3
2024-07-17	4	1	5	1	30.92
2024-08-02	4	3	1	2
2024-08-02	4	3	2	3
2024-08-02	4	3	3	3
2024-08-02	4	3	4	3
2024-08-02	4	3	5	2
2024-08-02	4	4	1	2
2024-08-02	4	4	2	3
2024-08-02	4	4	3	3
2024-08-02	4	4	4	3
2024-08-02	4	4	5	1	37.45
2024-08-14	4	3	1	2
2024-08-14	4	3	2	3
2024-08-14	4	3	3	3
2024-08-14	4	3	4	3
2024-08-14	4	3	5	2
2024-08-14	4	4	1	2
2024-08-14	4	4	2	3
2024-08-14	4	4	3	3
2024-08-14	4	4	4	3
2024-08-14	4	4	5	1	38.49
2024-08-03	4	2	1	2
2024-08-03	4	2	2	3
2024-08-03	4	2	3	3
2024-08-03	4	2	4	3
2024-08-03	4	2	5	1	34.9
2024-08-10	4	2	1	2
2024-08-10	4	2	2	3
2024-08-10	4	2	3	3
2024-08-10	4	2	4	3
2024-08-10	4	2	5	1	36.11
2024-08-14	4	1	1	2
2024-08-14	4	1	2	3
2024-08-14	4	1	3	3
2024-08-14	4	1	4	3
2024-08-14	4	1	5	1	27.3
2024-08-14	4	1	1	2
2024-08-14	4	1	2	3
2024-08-14	4	1	3	3
2024-08-14	4	1	4	3
2024-08-14	4	1	5	1	28.85
2024-08-30	4	3	1	2
2024-08-30	4	3	2	3
2024-08-30	4	3	3	3
2024-08-30	4	3	4	3
2024-08-30	4	3	5	1	37.85
2024-08-30	4	4	1	2
2024-08-30	4	4	2	3
2024-08-30	4	4	3	3
2024-08-30	4	4	4	3
2024-08-30	4	4	5	2
2024-08-16	4	2	1	2
2024-08-16	4	2	2	3
2024-08-16	4	2	3	3
2024-08-16	4	2	4	3
2024-08-16	4	2	5	1	32.58
2024-08-23	4	2	1	2
2024-08-23	4	2	2	3
2024-08-23	4	2	3	3
2024-08-23	4	2	4	3
2024-08-23	4	2	5	1	30.42
2024-09-11	4	1	1	2
2024-09-11	4	1	2	3
2024-09-11	4	1	3	3
2024-09-11	4	1	4	3
2024-09-11	4	1	5	1	27.51
2024-09-11	4	1	1	2
2024-09-11	4	1	2	3
2024-09-11	4	1	3	3
2024-09-11	4	1	4	3
2024-09-11	4	1	5	1	30.05
2024-09-13	4	3	1	2
2024-09-13	4	3	2	3
2024-09-13	4	3	3	3
2024-09-13	4	3	4	3
2024-09-13	4	3	5	1	34.4
2024-09-13	4	4	1	2
2024-09-13	4	4	2	3
2024-09-13	4	4	3	3
2024-09-13	4	4	4	3
2024-09-13	4	4	5	1	35.98
2024-08-31	4	2	1	2
2024-08-31	4	2	2	3
2024-08-31	4	2	3	3
2024-08-31	4	2	4	3
2024-08-31	4	2	5	1	30.52
2024-09-07	4	2	1	2
2024-09-07	4	2	2	3
2024-09-07	4	2	3	3
2024-09-07	4	2	4	3
2024-09-07	4	2	5	1	33.53
2024-09-27	4	3	1	1	22.76
2024-09-27	4	3	2	2
2024-09-27	4	3	3	2
2024-09-27	4	3	4	1	21.31
2024-09-27	4	3	5	1	36.24
2024-09-27	4	4	1	1	34.49
2024-09-27	4	4	2	2
2024-09-27	4	4	3	2
2024-09-27	4	4	4	1	29.21
2024-09-27	4	4	5	1	35.74
2024-09-13	4	2	1	2
2024-09-13	4	2	2	3
2024-09-13	4	2	3	3
2024-09-13	4	2	4	3
2024-09-13	4	2	5	1	30.59
2024-09-20	4	2	1	2
2024-09-20	4	2	2	3
2024-09-20	4	2	3	3
2024-09-20	4	2	4	3
2024-09-20	4	2	5	1	28.43
2024-06-21	5	3	1	2
2024-06-21	5	3	2	3
2024-06-21	5	3	3	3
2024-06-21	5	3	4	3
2024-06-21	5	3	5	1	34.39
2024-06-21	5	4	1	2
2024-06-21	5	4	2	3
2024-06-21	5	4	3	3
2024-06-21	5	4	4	3
2024-06-21	5	4	5	1	36.79
2024-06-21	5	1	1	2
2024-06-21	5	1	2	3
2024-06-21	5	1	3	3
2024-06-21	5	1	4	3
2024-06-21	5	1	5	1	27.59
2024-06-21	5	1	1	2
2024-06-21	5	1	2	3
2024-06-21	5	1	3	3
2024-06-21	5	1	4	3
2024-06-21	5	1	5	1	26.6
2024-07-04	5	3	1	2
2024-07-04	5	3	2	3
2024-07-04	5	3	3	3
2024-07-04	5	3	4	3
2024-07-04	5	3	5	1	33.46
2024-07-04	5	4	1	2
2024-07-04	5	4	2	3
2024-07-04	5	4	3	3
2024-07-04	5	4	4	3
2024-07-04	5	4	5	1	30.36
2024-07-17	5	3	1	2
2024-07-17	5	3	2	3
2024-07-17	5	3	3	3
2024-07-17	5	3	4	3
2024-07-17	5	3	5	1	37.89
2024-07-17	5	4	1	2
2024-07-17	5	4	2	3
2024-07-17	5	4	3	3
2024-07-17	5	4	4	3
2024-07-17	5	4	5	1	32.74
2024-07-17	5	1	1	2
2024-07-17	5	1	2	3
2024-07-17	5	1	3	3
2024-07-17	5	1	4	3
2024-07-17	5	1	5	1	29.2
2024-07-17	5	1	1	2
2024-07-17	5	1	2	3
2024-07-17	5	1	3	3
2024-07-17	5	1	4	3
2024-07-17	5	1	5	1	30.16
2024-08-02	5	3	1	2
2024-08-02	5	3	2	3
2024-08-02	5	3	3	3
2024-08-02	5	3	4	3
2024-08-02	5	3	5	1	36.82
2024-08-02	5	4	1	2
2024-08-02	5	4	2	3
2024-08-02	5	4	3	3
2024-08-02	5	4	4	3
2024-08-02	5	4	5	1	38.67
2024-08-14	5	3	1	2
2024-08-14	5	3	2	3
2024-08-14	5	3	3	3
2024-08-14	5	3	4	3
2024-08-14	5	3	5	2
2024-08-14	5	4	1	2
2024-08-14	5	4	2	3
2024-08-14	5	4	3	3
2024-08-14	5	4	4	3
2024-08-14	5	4	5	1	37.62
2024-08-03	5	2	1	2
2024-08-03	5	2	2	3
2024-08-03	5	2	3	3
2024-08-03	5	2	4	3
2024-08-03	5	2	5	1	33.45
2024-08-10	5	2	1	2
2024-08-10	5	2	2	3
2024-08-10	5	2	3	3
2024-08-10	5	2	4	3
2024-08-10	5	2	5	1	33.43
2024-08-14	5	1	1	2
2024-08-14	5	1	2	3
2024-08-14	5	1	3	3
2024-08-14	5	1	4	3
2024-08-14	5	1	5	1	28.77
2024-08-14	5	1	1	2
2024-08-14	5	1	2	3
2024-08-14	5	1	3	3
2024-08-14	5	1	4	3
2024-08-14	5	1	5	1	27.45
2024-08-30	5	3	1	2
2024-08-30	5	3	2	3
2024-08-30	5	3	3	3
2024-08-30	5	3	4	3
2024-08-30	5	3	5	1	35.98
2024-08-30	5	4	1	2
2024-08-30	5	4	2	3
2024-08-30	5	4	3	3
2024-08-30	5	4	4	3
2024-08-30	5	4	5	2
2024-08-16	5	2	1	2
2024-08-16	5	2	2	3
2024-08-16	5	2	3	3
2024-08-16	5	2	4	3
2024-08-16	5	2	5	1	30.35
2024-08-23	5	2	1	2
2024-08-23	5	2	2	3
2024-08-23	5	2	3	3
2024-08-23	5	2	4	3
2024-08-23	5	2	5	1	29.3
2024-09-11	5	1	1	2
2024-09-11	5	1	2	3
2024-09-11	5	1	3	3
2024-09-11	5	1	4	3
2024-09-11	5	1	5	1	27.92
2024-09-11	5	1	1	2
2024-09-11	5	1	2	3
2024-09-11	5	1	3	3
2024-09-11	5	1	4	3
2024-09-11	5	1	5	1	29.54
2024-09-13	5	3	1	2
2024-09-13	5	3	2	3
2024-09-13	5	3	3	3
2024-09-13	5	3	4	3
2024-09-13	5	3	5	1	33.43
2024-09-13	5	4	1	2
2024-09-13	5	4	2	3
2024-09-13	5	4	3	3
2024-09-13	5	4	4	3
2024-09-13	5	4	5	1	36.56
2024-08-31	5	2	1	2
2024-08-31	5	2	2	3
2024-08-31	5	2	3	3
2024-08-31	5	2	4	3
2024-08-31	5	2	5	1	32.59
2024-09-07	5	2	1	2
2024-09-07	5	2	2	3
2024-09-07	5	2	3	3
2024-09-07	5	2	4	3
2024-09-07	5	2	5	1	32.76
2024-09-27	5	3	1	1	35.03
2024-09-27	5	3	2	2
2024-09-27	5	3	3	2
2024-09-27	5	3	4	1	33.23
2024-09-27	5	3	5	1	35.9
2024-09-27	5	4	1	2
2024-09-27	5	4	2	3
2024-09-27	5	4	3	3
2024-09-27	5	4	4	3
2024-09-27	5	4	5	1	35.57
2024-09-13	5	2	1	2
2024-09-13	5	2	2	3
2024-09-13	5	2	3	3
2024-09-13	5	2	4	3
2024-09-13	5	2	5	1	28.15
2024-09-20	5	2	1	2
2024-09-20	5	2	2	3
2024-09-20	5	2	3	3
2024-09-20	5	2	4	3
2024-09-20	5	2	5	1	29.71
2024-06-19	6	1	1	2
2024-06-19	6	1	2	3
2024-06-19	6	1	3	3
2024-06-19	6	1	4	3
2024-06-19	6	1	5	1	28.69
2024-06-19	6	1	1	2
2024-06-19	6	1	2	3
2024-06-19	6	1	3	3
2024-06-19	6	1	4	3
2024-06-19	6	1	5	1	28.01
2024-06-19	6	1	1	2
2024-06-19	6	1	2	3
2024-06-19	6	1	3	3
2024-06-19	6	1	4	3
2024-06-19	6	1	5	1	27.56
2024-06-19	6	1	1	2
2024-06-19	6	1	2	3
2024-06-19	6	1	3	3
2024-06-19	6	1	4	3
2024-06-19	6	1	5	1	26.84
2024-06-19	6	1	1	2
2024-06-19	6	1	2	3
2024-06-19	6	1	3	3
2024-06-19	6	1	4	3
2024-06-19	6	1	5	1	26.43
2024-06-19	6	1	1	2
2024-06-19	6	1	2	3
2024-06-19	6	1	3	3
2024-06-19	6	1	4	3
2024-06-19	6	1	5	1	27.59
2024-06-19	6	3	1	2
2024-06-19	6	3	2	3
2024-06-19	6	3	3	3
2024-06-19	6	3	4	3
2024-06-19	6	3	5	1	38.86
2024-06-19	6	4	1	2
2024-06-19	6	4	2	3
2024-06-19	6	4	3	3
2024-06-19	6	4	4	3
2024-06-19	6	4	5	1	30.18
2024-07-03	6	3	1	2
2024-07-03	6	3	2	3
2024-07-03	6	3	3	3
2024-07-03	6	3	4	3
2024-07-03	6	3	5	1	38.09
2024-07-03	6	4	1	2
2024-07-03	6	4	2	3
2024-07-03	6	4	3	3
2024-07-03	6	4	4	3
2024-07-03	6	4	5	1	30.42
2024-07-03	6	2	1	2
2024-07-03	6	2	2	3
2024-07-03	6	2	3	3
2024-07-03	6	2	4	3
2024-07-03	6	2	5	1	28.73
2024-07-16	6	1	1	2
2024-07-16	6	1	2	3
2024-07-16	6	1	3	3
2024-07-16	6	1	4	3
2024-07-16	6	1	5	1	29.82
2024-07-16	6	1	1	2
2024-07-16	6	1	2	3
2024-07-16	6	1	3	3
2024-07-16	6	1	4	3
2024-07-16	6	1	5	1	30.55
2024-07-16	6	1	1	2
2024-07-16	6	1	2	3
2024-07-16	6	1	3	3
2024-07-16	6	1	4	3
2024-07-16	6	1	5	1	30.52
2024-07-16	6	1	1	2
2024-07-16	6	1	2	3
2024-07-16	6	1	3	3
2024-07-16	6	1	4	3
2024-07-16	6	1	5	1	30.17
2024-07-16	6	1	1	2
2024-07-16	6	1	2	3
2024-07-16	6	1	3	3
2024-07-16	6	1	4	3
2024-07-16	6	1	5	1	30.05
2024-07-16	6	1	1	2
2024-07-16	6	1	2	3
2024-07-16	6	1	3	3
2024-07-16	6	1	4	3
2024-07-16	6	1	5	1	30.58
2024-08-01	6	3	1	2
2024-08-01	6	3	2	3
2024-08-01	6	3	3	3
2024-08-01	6	3	4	3
2024-08-01	6	3	5	1	41.16
2024-08-01	6	4	1	2
2024-08-01	6	4	2	3
2024-08-01	6	4	3	3
2024-08-01	6	4	4	3
2024-08-01	6	4	5	1	34.39
2024-08-01	6	2	1	2
2024-08-01	6	2	2	3
2024-08-01	6	2	3	3
2024-08-01	6	2	4	3
2024-08-01	6	2	5	1	35.65
2024-08-14	6	1	1	2
2024-08-14	6	1	2	3
2024-08-14	6	1	3	3
2024-08-14	6	1	4	3
2024-08-14	6	1	5	1	28.84
2024-08-14	6	1	1	2
2024-08-14	6	1	2	3
2024-08-14	6	1	3	3
2024-08-14	6	1	4	3
2024-08-14	6	1	5	1	31.18
2024-08-14	6	1	1	2
2024-08-14	6	1	2	3
2024-08-14	6	1	3	3
2024-08-14	6	1	4	3
2024-08-14	6	1	5	1	30.49
2024-08-14	6	1	1	2
2024-08-14	6	1	2	3
2024-08-14	6	1	3	3
2024-08-14	6	1	4	3
2024-08-14	6	1	5	1	28.99
2024-08-14	6	1	1	2
2024-08-14	6	1	2	3
2024-08-14	6	1	3	3
2024-08-14	6	1	4	3
2024-08-14	6	1	5	1	29.82
2024-08-14	6	1	1	2
2024-08-14	6	1	2	3
2024-08-14	6	1	3	3
2024-08-14	6	1	4	3
2024-08-14	6	1	5	1	29.35
2024-08-30	6	3	1	2
2024-08-30	6	3	2	3
2024-08-30	6	3	3	3
2024-08-30	6	3	4	3
2024-08-30	6	3	5	1	37.85
2024-08-30	6	4	1	2
2024-08-30	6	4	2	3
2024-08-30	6	4	3	3
2024-08-30	6	4	4	3
2024-08-30	6	4	5	1	33.12
2024-08-30	6	2	1	2
2024-08-30	6	2	2	3
2024-08-30	6	2	3	3
2024-08-30	6	2	4	3
2024-08-30	6	2	5	1	26.7
2024-08-11	6	2	1	2
2024-08-11	6	2	2	3
2024-08-11	6	2	3	3
2024-08-11	6	2	4	3
2024-08-11	6	2	5	1	26.7
2024-08-21	6	2	1	2
2024-08-21	6	2	2	3
2024-08-21	6	2	3	3
2024-08-21	6	2	4	3
2024-08-21	6	2	5	1	27.77
2024-09-11	6	1	1	2
2024-09-11	6	1	2	3
2024-09-11	6	1	3	3
2024-09-11	6	1	4	3
2024-09-11	6	1	5	1	25.66
2024-09-11	6	1	1	2
2024-09-11	6	1	2	3
2024-09-11	6	1	3	3
2024-09-11	6	1	4	3
2024-09-11	6	1	5	1	24.99
2024-09-11	6	1	1	2
2024-09-11	6	1	2	3
2024-09-11	6	1	3	3
2024-09-11	6	1	4	3
2024-09-11	6	1	5	1	26.18
2024-09-11	6	1	1	2
2024-09-11	6	1	2	3
2024-09-11	6	1	3	3
2024-09-11	6	1	4	3
2024-09-11	6	1	5	1	26.13
2024-09-11	6	1	1	2
2024-09-11	6	1	2	3
2024-09-11	6	1	3	3
2024-09-11	6	1	4	3
2024-09-11	6	1	5	1	33.57
2024-09-11	6	1	1	2
2024-09-11	6	1	2	3
2024-09-11	6	1	3	3
2024-09-11	6	1	4	3
2024-09-11	6	1	5	1	26.42
2024-06-19	7	1	1	2
2024-06-19	7	1	2	3
2024-06-19	7	1	3	3
2024-06-19	7	1	4	3
2024-06-19	7	1	5	1	27.68
2024-06-19	7	1	1	2
2024-06-19	7	1	2	3
2024-06-19	7	1	3	3
2024-06-19	7	1	4	3
2024-06-19	7	1	5	1	28.53
2024-06-19	7	1	1	2
2024-06-19	7	1	2	3
2024-06-19	7	1	3	3
2024-06-19	7	1	4	3
2024-06-19	7	1	5	1	28.41
2024-06-19	7	1	1	2
2024-06-19	7	1	2	3
2024-06-19	7	1	3	3
2024-06-19	7	1	4	3
2024-06-19	7	1	5	1	28.43
2024-06-19	7	1	1	2
2024-06-19	7	1	2	3
2024-06-19	7	1	3	3
2024-06-19	7	1	4	3
2024-06-19	7	1	5	1	27.33
2024-06-19	7	1	1	2
2024-06-19	7	1	2	3
2024-06-19	7	1	3	3
2024-06-19	7	1	4	3
2024-06-19	7	1	5	1	27.29
2024-06-19	7	4	1	2
2024-06-19	7	4	2	3
2024-06-19	7	4	3	3
2024-06-19	7	4	4	3
2024-06-19	7	4	5	1	38.29
2024-06-19	7	3	1	2
2024-06-19	7	3	2	3
2024-06-19	7	3	3	3
2024-06-19	7	3	4	3
2024-06-19	7	3	5	1	30
2024-07-16	7	1	1	2
2024-07-16	7	1	2	3
2024-07-16	7	1	3	3
2024-07-16	7	1	4	3
2024-07-16	7	1	5	1	29.3
2024-07-16	7	1	1	2
2024-07-16	7	1	2	3
2024-07-16	7	1	3	3
2024-07-16	7	1	4	3
2024-07-16	7	1	5	1	28.86
2024-07-16	7	1	1	2
2024-07-16	7	1	2	3
2024-07-16	7	1	3	3
2024-07-16	7	1	4	3
2024-07-16	7	1	5	1	28.55
2024-07-16	7	1	1	2
2024-07-16	7	1	2	3
2024-07-16	7	1	3	3
2024-07-16	7	1	4	3
2024-07-16	7	1	5	1	29.21
2024-07-16	7	1	1	2
2024-07-16	7	1	2	3
2024-07-16	7	1	3	3
2024-07-16	7	1	4	3
2024-07-16	7	1	5	1	30.1
2024-07-16	7	1	1	2
2024-07-16	7	1	2	3
2024-07-16	7	1	3	3
2024-07-16	7	1	4	3
2024-07-16	7	1	5	1	29.59
2024-08-01	8	3	1	2
2024-08-01	8	3	2	3
2024-08-01	8	3	3	3
2024-08-01	8	3	4	3
2024-08-01	8	3	5	1	40.61
2024-08-01	8	4	1	2
2024-08-01	8	4	2	3
2024-08-01	8	4	3	3
2024-08-01	8	4	4	3
2024-08-01	8	4	5	1	36.63
2024-08-01	8	1	1	2
2024-08-01	8	1	2	3
2024-08-01	8	1	3	3
2024-08-01	8	1	4	3
2024-08-01	8	1	5	1	32.13
2024-08-01	8	1	1	2
2024-08-01	8	1	2	3
2024-08-01	8	1	3	3
2024-08-01	8	1	4	3
2024-08-01	8	1	5	1	27.31
2024-09-16	8	2	1	2
2024-09-16	8	2	2	3
2024-09-16	8	2	3	3
2024-09-16	8	2	4	3
2024-09-16	8	2	5	1	33.49
2024-08-10	8	2	1	2
2024-08-10	8	2	2	3
2024-08-10	8	2	3	3
2024-08-10	8	2	4	3
2024-08-10	8	2	5	1	32.99
2024-08-30	8	1	1	2
2024-08-30	8	1	2	3
2024-08-30	8	1	3	3
2024-08-30	8	1	4	3
2024-08-30	8	1	5	1	23.74
2024-08-30	8	1	1	2
2024-08-30	8	1	2	3
2024-08-30	8	1	3	3
2024-08-30	8	1	4	3
2024-08-30	8	1	5	1	26.51
2024-08-30	8	3	1	2
2024-08-30	8	3	2	3
2024-08-30	8	3	3	3
2024-08-30	8	3	4	3
2024-08-30	8	3	5	1	33.69
2024-08-30	8	4	1	2
2024-08-30	8	4	2	3
2024-08-30	8	4	3	3
2024-08-30	8	4	4	3
2024-08-30	8	4	5	1	31.67
2024-08-18	8	2	1	2
2024-08-18	8	2	2	3
2024-08-18	8	2	3	3
2024-08-18	8	2	4	3
2024-08-18	8	2	5	1	30.25
2024-09-17	8	3	1	2
2024-09-17	8	3	2	3
2024-09-17	8	3	3	3
2024-09-17	8	3	4	3
2024-09-17	8	3	5	1	33.42
2024-09-17	8	4	1	2
2024-09-17	8	4	2	3
2024-09-17	8	4	3	3
2024-09-17	8	4	4	3
2024-09-17	8	4	5	1	33.4
2024-09-02	8	2	1	2
2024-09-02	8	2	2	3
2024-09-02	8	2	3	3
2024-09-02	8	2	4	3
2024-09-02	8	2	5	1	26.57
2024-09-27	8	1	1	1	18.93
2024-09-27	8	1	2	2
2024-09-27	8	1	3	2
2024-09-27	8	1	4	1	18.51
2024-09-27	8	1	5	1	21.52
2024-09-27	8	1	1	1	18.75
2024-09-27	8	1	2	2
2024-09-27	8	1	3	2
2024-09-27	8	1	4	1	17.27
2024-09-27	8	1	5	1	24.53
2024-09-27	8	3	1	1	24.16
2024-09-27	8	3	2	2
2024-09-27	8	3	3	2
2024-09-27	8	3	4	1	22.13
2024-09-27	8	3	5	1	33.56
2024-09-27	8	4	1	1	33.95
2024-09-27	8	4	2	2
2024-09-27	8	4	3	2
2024-09-27	8	4	4	1	29.38
2024-09-27	8	4	5	1	37.5
2024-09-23	8	2	1	2
2024-09-23	8	2	2	3
2024-09-23	8	2	3	3
2024-09-23	8	2	4	3
2024-09-23	8	2	5	1	27.51
2024-09-30	8	2	1	1	33.94
2024-09-30	8	2	2	2
2024-09-30	8	2	3	2
2024-09-30	8	2	4	1	32.38
2024-09-30	8	2	5	1	29.49
2024-10-23	8	1	1	2
2024-10-23	8	1	2	3
2024-10-23	8	1	3	3
2024-10-23	8	1	4	3
2024-10-23	8	1	5	1	24.13
2024-10-23	8	1	1	2
2024-10-23	8	1	2	3
2024-10-23	8	1	3	3
2024-10-23	8	1	4	3
2024-10-23	8	1	5	1	24.64
2024-10-23	8	3	1	2
2024-10-23	8	3	2	3
2024-10-23	8	3	3	3
2024-10-23	8	3	4	3
2024-10-23	8	3	5	1	34.38
2024-10-23	8	4	1	2
2024-10-23	8	4	2	3
2024-10-23	8	4	3	3
2024-10-23	8	4	4	3
2024-10-23	8	4	5	1	34.27
2024-10-21	8	2	1	2
2024-10-21	8	2	2	3
2024-10-21	8	2	3	3
2024-10-21	8	2	4	3
2024-10-21	8	2	5	1	27.66
2024-11-06	8	3	1	2
2024-11-06	8	3	2	3
2024-11-06	8	3	3	3
2024-11-06	8	3	4	3
2024-11-06	8	3	5	1	33.81
2024-11-06	8	4	1	2
2024-11-06	8	4	2	3
2024-11-06	8	4	3	3
2024-11-06	8	4	4	3
2024-11-06	8	4	5	1	31.16
2024-11-03	8	2	1	2
2024-11-03	8	2	2	3
2024-11-03	8	2	3	3
2024-11-03	8	2	4	3
2024-11-03	8	2	5	1	28.94
2024-10-10	8	2	1	2
2024-10-10	8	2	2	3
2024-10-10	8	2	3	3
2024-10-10	8	2	4	3
2024-10-10	8	2	5	1	21.5
2024-11-11	8	2	1	2
2024-11-11	8	2	2	3
2024-11-11	8	2	3	3
2024-11-11	8	2	4	3
2024-11-11	8	2	5	1	28.29
2024-08-01	9	3	1	2
2024-08-01	9	3	2	3
2024-08-01	9	3	3	3
2024-08-01	9	3	4	3
2024-08-01	9	3	5	1	39.23
2024-08-01	9	4	1	2
2024-08-01	9	4	2	3
2024-08-01	9	4	3	3
2024-08-01	9	4	4	3
2024-08-01	9	4	5	1	36.22
2024-08-01	9	1	1	2
2024-08-01	9	1	2	3
2024-08-01	9	1	3	3
2024-08-01	9	1	4	3
2024-08-01	9	1	5	1	29.43
2024-08-01	9	1	1	2
2024-08-01	9	1	2	3
2024-08-01	9	1	3	3
2024-08-01	9	1	4	3
2024-08-01	9	1	5	1	30.6
2024-08-06	9	2	1	2
2024-08-06	9	2	2	3
2024-08-06	9	2	3	3
2024-08-06	9	2	4	3
2024-08-06	9	2	5	1	31.88
2024-08-13	9	2	1	2
2024-08-13	9	2	2	3
2024-08-13	9	2	3	3
2024-08-13	9	2	4	3
2024-08-13	9	2	5	1	29.66
2024-08-30	9	1	1	2
2024-08-30	9	1	2	3
2024-08-30	9	1	3	3
2024-08-30	9	1	4	3
2024-08-30	9	1	5	1	24.76
2024-08-30	9	1	1	2
2024-08-30	9	1	2	3
2024-08-30	9	1	3	3
2024-08-30	9	1	4	3
2024-08-30	9	1	5	1	25.43
2024-08-30	9	3	1	2
2024-08-30	9	3	2	3
2024-08-30	9	3	3	3
2024-08-30	9	3	4	3
2024-08-30	9	3	5	1	33.64
2024-08-30	9	4	1	2
2024-08-30	9	4	2	3
2024-08-30	9	4	3	3
2024-08-30	9	4	4	3
2024-08-30	9	4	5	1	38.16
2024-09-17	9	3	1	2
2024-09-17	9	3	2	3
2024-09-17	9	3	3	3
2024-09-17	9	3	4	3
2024-09-17	9	3	5	1	35.22
2024-09-17	9	4	1	2
2024-09-17	9	4	2	3
2024-09-17	9	4	3	3
2024-09-17	9	4	4	3
2024-09-17	9	4	5	1	34.02
2024-09-02	9	2	1	2
2024-09-02	9	2	2	3
2024-09-02	9	2	3	3
2024-09-02	9	2	4	3
2024-09-02	9	2	5	1	30.13
2024-09-16	9	2	1	2
2024-09-16	9	2	2	3
2024-09-16	9	2	3	3
2024-09-16	9	2	4	3
2024-09-16	9	2	5	1	29.11
2024-09-27	9	1	1	1	20.64
2024-09-27	9	1	2	2
2024-09-27	9	1	3	2
2024-09-27	9	1	4	1	19.59
2024-09-27	9	1	5	1	23.41
2024-09-27	9	1	1	1	19.28
2024-09-27	9	1	2	2
2024-09-27	9	1	3	2
2024-09-27	9	1	4	1	17.52
2024-09-27	9	1	5	1	25.86
2024-09-27	9	3	1	1	23.54
2024-09-27	9	3	2	2
2024-09-27	9	3	3	2
2024-09-27	9	3	4	1	21.5
2024-09-27	9	3	5	1	34.43
2024-09-27	9	4	1	1	33.25
2024-09-27	9	4	2	2
2024-09-27	9	4	3	2
2024-09-27	9	4	4	1	29.28
2024-09-27	9	4	5	1	34.26
2024-09-23	9	2	1	1	36.09
2024-09-23	9	2	2	2
2024-09-23	9	2	3	2
2024-09-23	9	2	4	1	31.44
2024-09-23	9	2	5	1	31.27
2024-09-30	9	2	1	1	26.76
2024-09-30	9	2	2	2
2024-09-30	9	2	3	2
2024-09-30	9	2	4	1	29.1
2024-09-30	9	2	5	1	26.16
2024-09-10	9	2	1	2
2024-09-10	9	2	2	3
2024-09-10	9	2	3	3
2024-09-10	9	2	4	3
2024-09-10	9	2	5	1	23.15
2024-10-23	9	1	1	2
2024-10-23	9	1	2	3
2024-10-23	9	1	3	3
2024-10-23	9	1	4	3
2024-10-23	9	1	5	1	27.23
2024-10-23	9	1	1	2
2024-10-23	9	1	2	3
2024-10-23	9	1	3	3
2024-10-23	9	1	4	3
2024-10-23	9	1	5	1	26.81
2024-10-23	9	3	1	1	43.49
2024-10-23	9	3	2	2
2024-10-23	9	3	3	2
2024-10-23	9	3	4	1	43.27
2024-10-23	9	3	5	1	34.84
2024-10-23	9	4	1	2
2024-10-23	9	4	2	3
2024-10-23	9	4	3	3
2024-10-23	9	4	4	3
2024-10-23	9	4	5	1	35.15
2024-10-14	9	2	1	2
2024-10-14	9	2	2	3
2024-10-14	9	2	3	3
2024-10-14	9	2	4	3
2024-10-14	9	2	5	1	27.32
2024-11-06	9	3	1	2
2024-11-06	9	3	2	3
2024-11-06	9	3	3	3
2024-11-06	9	3	4	3
2024-11-06	9	3	5	1	33.02
2024-11-06	9	4	1	2
2024-11-06	9	4	2	3
2024-11-06	9	4	3	3
2024-11-06	9	4	4	3
2024-11-06	9	4	5	1	31.45
2024-11-03	9	2	1	2
2024-11-03	9	2	2	3
2024-11-03	9	2	3	3
2024-11-03	9	2	4	3
2024-11-03	9	2	5	1	26.19
2024-10-10	9	2	1	1	37.81
2024-10-10	9	2	2	2
2024-10-10	9	2	3	2
2024-10-10	9	2	4	1	39.22
2024-10-10	9	2	5	1	26.77
2024-11-11	9	2	1	2
2024-11-11	9	2	2	3
2024-11-11	9	2	3	3
2024-11-11	9	2	4	3
2024-11-11	9	2	5	1	28.75
2024-08-01	10	3	1	2
2024-08-01	10	3	2	3
2024-08-01	10	3	3	3
2024-08-01	10	3	4	3
2024-08-01	10	3	5	1	37.75
2024-08-01	10	4	1	2
2024-08-01	10	4	2	3
2024-08-01	10	4	3	3
2024-08-01	10	4	4	3
2024-08-01	10	4	5	1	38.49
2024-08-01	10	1	1	2
2024-08-01	10	1	2	3
2024-08-01	10	1	3	3
2024-08-01	10	1	4	3
2024-08-01	10	1	5	1	33.82
2024-08-01	10	1	1	2
2024-08-01	10	1	2	3
2024-08-01	10	1	3	3
2024-08-01	10	1	4	3
2024-08-01	10	1	5	1	31.2
2024-08-08	10	2	1	2
2024-08-08	10	2	2	3
2024-08-08	10	2	3	3
2024-08-08	10	2	4	3
2024-08-08	10	2	5	1	32.48
2024-08-30	10	1	1	2
2024-08-30	10	1	2	3
2024-08-30	10	1	3	3
2024-08-30	10	1	4	3
2024-08-30	10	1	5	1	25.94
2024-08-30	10	1	1	2
2024-08-30	10	1	2	3
2024-08-30	10	1	3	3
2024-08-30	10	1	4	3
2024-08-30	10	1	5	1	24.88
2024-08-30	10	3	1	2
2024-08-30	10	3	2	3
2024-08-30	10	3	3	3
2024-08-30	10	3	4	3
2024-08-30	10	3	5	1	33.84
2024-08-30	10	4	1	2
2024-08-30	10	4	2	3
2024-08-30	10	4	3	3
2024-08-30	10	4	4	3
2024-08-30	10	4	5	1	33.63
2024-09-17	10	3	1	2
2024-09-17	10	3	2	3
2024-09-17	10	3	3	3
2024-09-17	10	3	4	3
2024-09-17	10	3	5	1	34.2
2024-09-17	10	4	1	2
2024-09-17	10	4	2	3
2024-09-17	10	4	3	3
2024-09-17	10	4	4	3
2024-09-17	10	4	5	1	34.02
2024-08-30	10	2	1	2
2024-08-30	10	2	2	3
2024-08-30	10	2	3	3
2024-08-30	10	2	4	3
2024-08-30	10	2	5	1	29.29
2024-09-16	10	2	1	2
2024-09-16	10	2	2	3
2024-09-16	10	2	3	3
2024-09-16	10	2	4	3
2024-09-16	10	2	5	1	29.99
2024-09-27	10	1	1	1	19.02
2024-09-27	10	1	2	2
2024-09-27	10	1	3	2
2024-09-27	10	1	4	1	18.48
2024-09-27	10	1	5	1	23.59
2024-09-27	10	1	1	1	20.33
2024-09-27	10	1	2	2
2024-09-27	10	1	3	2
2024-09-27	10	1	4	1	19.07
2024-09-27	10	1	5	1	23.93
2024-09-27	10	3	1	1	24.33
2024-09-27	10	3	2	2
2024-09-27	10	3	3	2
2024-09-27	10	3	4	1	22.06
2024-09-27	10	3	5	1	31.31
2024-09-27	10	4	1	1	35.42
2024-09-27	10	4	2	2
2024-09-27	10	4	3	2
2024-09-27	10	4	4	1	30.46
2024-09-27	10	4	5	1	35.46
2024-09-23	10	2	1	1	24.67
2024-09-23	10	2	2	2
2024-09-23	10	2	3	2
2024-09-23	10	2	4	1	21.99
2024-09-23	10	2	5	1	23.01
2024-09-30	10	2	1	1	33.36
2024-09-30	10	2	2	2
2024-09-30	10	2	3	2
2024-09-30	10	2	4	1	28.02
2024-09-30	10	2	5	1	28.96
2024-10-07	10	2	1	2
2024-10-07	10	2	2	3
2024-10-07	10	2	3	3
2024-10-07	10	2	4	3
2024-10-07	10	2	5	1
2024-10-23	10	1	1	2
2024-10-23	10	1	2	3
2024-10-23	10	1	3	3
2024-10-23	10	1	4	3
2024-10-23	10	1	5	1	27.44
2024-10-23	10	1	1	2
2024-10-23	10	1	2	3
2024-10-23	10	1	3	3
2024-10-23	10	1	4	3
2024-10-23	10	1	5	1	25.4
2024-10-23	10	3	1	2
2024-10-23	10	3	2	3
2024-10-23	10	3	3	3
2024-10-23	10	3	4	3
2024-10-23	10	3	5	1	33.44
2024-10-23	10	4	1	2
2024-10-23	10	4	2	3
2024-10-23	10	4	3	3
2024-10-23	10	4	4	3
2024-10-23	10	4	5	1	33.21
2024-10-21	10	2	1	2
2024-10-21	10	2	2	3
2024-10-21	10	2	3	3
2024-10-21	10	2	4	3
2024-10-21	10	2	5	1	25.4
2024-11-06	10	3	1	2
2024-11-06	10	3	2	2
2024-11-06	10	3	3	2
2024-11-06	10	3	4	2
2024-11-06	10	3	5	1	29.38
2024-11-06	10	4	1	1	36.05
2024-11-06	10	4	2	2
2024-11-06	10	4	3	2
2024-11-06	10	4	4	2
2024-11-06	10	4	5	1	33.35
2024-11-03	10	2	1	2
2024-11-03	10	2	2	3
2024-11-03	10	2	3	3
2024-11-03	10	2	4	3
2024-11-03	10	2	5	1	25.21
2024-10-14	10	2	1	2
2024-10-14	10	2	2	3
2024-10-14	10	2	3	3
2024-10-14	10	2	4	3
2024-10-14	10	2	5	1	23.85
2024-11-11	10	2	1	2
2024-11-11	10	2	2	3
2024-11-11	10	2	3	3
2024-11-11	10	2	4	3
2024-11-11	10	2	5	1	28.29
2024-06-28	11	3	1	2
2024-06-28	11	3	2	3
2024-06-28	11	3	3	3
2024-06-28	11	3	4	3
2024-06-28	11	3	5	2
2024-06-28	11	4	1	2
2024-06-28	11	4	2	3
2024-06-28	11	4	3	3
2024-06-28	11	4	4	3
2024-06-28	11	4	5	1	28.78
2024-06-28	11	1	1	2
2024-06-28	11	1	2	3
2024-06-28	11	1	3	3
2024-06-28	11	1	4	3
2024-06-28	11	1	5	1	28.23
2024-06-28	11	1	1	2
2024-06-28	11	1	2	3
2024-06-28	11	1	3	3
2024-06-28	11	1	4	3
2024-06-28	11	1	5	1	28.11
2024-07-11	11	3	1	2
2024-07-11	11	3	2	3
2024-07-11	11	3	3	3
2024-07-11	11	3	4	3
2024-07-11	11	3	5	1	35.33
2024-07-11	11	4	1	2
2024-07-11	11	4	2	3
2024-07-11	11	4	3	3
2024-07-11	11	4	4	3
2024-07-11	11	4	5	1	29.72
2024-07-05	11	2	1	2
2024-07-05	11	2	2	3
2024-07-05	11	2	3	3
2024-07-05	11	2	4	3
2024-07-05	11	2	5	1	26.3
2024-07-25	11	3	1	2
2024-07-25	11	3	2	3
2024-07-25	11	3	3	3
2024-07-25	11	3	4	3
2024-07-25	11	3	5	1	35.3
2024-07-25	11	4	1	2
2024-07-25	11	4	2	3
2024-07-25	11	4	3	3
2024-07-25	11	4	4	3
2024-07-25	11	4	5	1	33.53
2024-07-12	11	2	1	2
2024-07-12	11	2	2	3
2024-07-12	11	2	3	3
2024-07-12	11	2	4	3
2024-07-12	11	2	5	1	31.55
2024-07-19	11	2	1	2
2024-07-19	11	2	2	3
2024-07-19	11	2	3	3
2024-07-19	11	2	4	3
2024-07-19	11	2	5	1	29.07
2024-07-26	11	1	1	2
2024-07-26	11	1	2	3
2024-07-26	11	1	3	3
2024-07-26	11	1	4	3
2024-07-26	11	1	5	1	25.92
2024-07-26	11	1	1	2
2024-07-26	11	1	2	3
2024-07-26	11	1	3	3
2024-07-26	11	1	4	3
2024-07-26	11	1	5	1	26.16
2024-08-08	11	3	1	2
2024-08-08	11	3	2	3
2024-08-08	11	3	3	3
2024-08-08	11	3	4	3
2024-08-08	11	3	5	1	38.94
2024-08-08	11	4	1	2
2024-08-08	11	4	2	3
2024-08-08	11	4	3	3
2024-08-08	11	4	4	3
2024-08-08	11	4	5	1	30.83
2024-08-22	11	3	1	2
2024-08-22	11	3	2	3
2024-08-22	11	3	3	3
2024-08-22	11	3	4	3
2024-08-22	11	3	5	1	37.07
2024-08-22	11	4	1	2
2024-08-22	11	4	2	3
2024-08-22	11	4	3	3
2024-08-22	11	4	4	3
2024-08-22	11	4	5	1	29.98
2024-08-09	11	2	1	2
2024-08-09	11	2	2	3
2024-08-09	11	2	3	3
2024-08-09	11	2	4	3
2024-08-09	11	2	5	1	29.59
2024-08-16	11	2	1	2
2024-08-16	11	2	2	3
2024-08-16	11	2	3	3
2024-08-16	11	2	4	3
2024-08-16	11	2	5	1	30.57
2024-08-23	11	1	1	2
2024-08-23	11	1	2	3
2024-08-23	11	1	3	3
2024-08-23	11	1	4	3
2024-08-23	11	1	5	1	24.36
2024-08-23	11	1	1	2
2024-08-23	11	1	2	3
2024-08-23	11	1	3	3
2024-08-23	11	1	4	3
2024-08-23	11	1	5	1	24.67
2024-09-05	11	3	1	2
2024-09-05	11	3	2	3
2024-09-05	11	3	3	3
2024-09-05	11	3	4	3
2024-09-05	11	3	5	1	34.28
2024-09-05	11	4	1	2
2024-09-05	11	4	2	3
2024-09-05	11	4	3	3
2024-09-05	11	4	4	3
2024-09-05	11	4	5	1	29.54
2024-09-20	11	1	1	1	31.16
2024-09-20	11	1	2	2
2024-09-20	11	1	3	2
2024-09-20	11	1	4	1	30.91
2024-09-20	11	1	5	1	20.12
2024-09-20	11	1	1	1	31.7
2024-09-20	11	1	2	2
2024-09-20	11	1	3	2
2024-09-20	11	1	4	1	30.42
2024-09-20	11	1	5	1	18.18
2024-09-19	11	3	1	1	27.28
2024-09-19	11	3	2	2
2024-09-19	11	3	3	2
2024-09-19	11	3	4	1	23.97
2024-09-19	11	3	5	1	29.66
2024-09-19	11	4	1	1	27.98
2024-09-19	11	4	2	2
2024-09-19	11	4	3	2
2024-09-19	11	4	4	1	27.24
2024-09-19	11	4	5	1	27.92
2024-09-06	11	2	1	2
2024-09-06	11	2	2	3
2024-09-06	11	2	3	3
2024-09-06	11	2	4	3
2024-09-06	11	2	5	1	24.37
2024-09-13	11	2	1	1	18.36
2024-09-13	11	2	2	2
2024-09-13	11	2	3	2
2024-09-13	11	2	4	1	19.33
2024-09-13	11	2	5	1	23.42
2024-10-03	11	3	1	1	30.32
2024-10-03	11	3	2	2
2024-10-03	11	3	3	2
2024-10-03	11	3	4	1	30.34
2024-10-03	11	3	5	1	33.45
2024-10-03	11	4	1	1	37.72
2024-10-03	11	4	2	2
2024-10-03	11	4	3	2
2024-10-03	11	4	4	1	36.01
2024-10-03	11	4	5	1	31.16
2024-09-20	11	2	1	1	37.02
2024-09-20	11	2	2	2
2024-09-20	11	2	3	2
2024-09-20	11	2	4	1	34.86
2024-09-20	11	2	5	1	26.3
2024-09-27	11	2	1	1	35.61
2024-09-27	11	2	2	2
2024-09-27	11	2	3	2
2024-09-27	11	2	4	1	34.6
2024-09-27	11	2	5	1	26.38
2024-06-28	12	3	1	2
2024-06-28	12	3	2	3
2024-06-28	12	3	3	3
2024-06-28	12	3	4	3
2024-06-28	12	3	5	1	38.25
2024-06-28	12	4	1	2
2024-06-28	12	4	2	3
2024-06-28	12	4	3	3
2024-06-28	12	4	4	3
2024-06-28	12	4	5	1	29.49
2024-06-28	12	1	1	2
2024-06-28	12	1	2	3
2024-06-28	12	1	3	3
2024-06-28	12	1	4	3
2024-06-28	12	1	5	1	28.33
2024-06-28	12	1	1	2
2024-06-28	12	1	2	3
2024-06-28	12	1	3	3
2024-06-28	12	1	4	3
2024-06-28	12	1	5	1	28.77
2024-07-11	12	3	1	2
2024-07-11	12	3	2	3
2024-07-11	12	3	3	3
2024-07-11	12	3	4	3
2024-07-11	12	3	5	1	34.45
2024-07-11	12	4	1	2
2024-07-11	12	4	2	3
2024-07-11	12	4	3	3
2024-07-11	12	4	4	3
2024-07-11	12	4	5	1	30.54
2024-07-05	12	2	1	2
2024-07-05	12	2	2	3
2024-07-05	12	2	3	3
2024-07-05	12	2	4	3
2024-07-05	12	2	5	1	24.83
2024-07-25	12	3	1	2
2024-07-25	12	3	2	3
2024-07-25	12	3	3	3
2024-07-25	12	3	4	3
2024-07-25	12	3	5	1	38.58
2024-07-25	12	4	1	2
2024-07-25	12	4	2	3
2024-07-25	12	4	3	3
2024-07-25	12	4	4	3
2024-07-25	12	4	5	1	32.79
2024-07-12	12	2	1	2
2024-07-12	12	2	2	3
2024-07-12	12	2	3	3
2024-07-12	12	2	4	3
2024-07-12	12	2	5	1	27.9
2024-07-19	12	2	1	2
2024-07-19	12	2	2	3
2024-07-19	12	2	3	3
2024-07-19	12	2	4	3
2024-07-19	12	2	5	1	30.78
2024-07-26	12	1	1	2
2024-07-26	12	1	2	3
2024-07-26	12	1	3	3
2024-07-26	12	1	4	3
2024-07-26	12	1	5	1	25.69
2024-07-26	12	1	1	2
2024-07-26	12	1	2	3
2024-07-26	12	1	3	3
2024-07-26	12	1	4	3
2024-07-26	12	1	5	1	25.98
2024-08-08	12	3	1	2
2024-08-08	12	3	2	3
2024-08-08	12	3	3	3
2024-08-08	12	3	4	3
2024-08-08	12	3	5	1	38.13
2024-08-08	12	4	1	2
2024-08-08	12	4	2	3
2024-08-08	12	4	3	3
2024-08-08	12	4	4	3
2024-08-08	12	4	5	1	31.01
2024-08-02	12	2	1	2
2024-08-02	12	2	2	3
2024-08-02	12	2	3	3
2024-08-02	12	2	4	3
2024-08-02	12	2	5	1	30.33
2024-08-22	12	3	1	2
2024-08-22	12	3	2	3
2024-08-22	12	3	3	3
2024-08-22	12	3	4	3
2024-08-22	12	3	5	1	35.83
2024-08-22	12	4	1	2
2024-08-22	12	4	2	3
2024-08-22	12	4	3	3
2024-08-22	12	4	4	3
2024-08-22	12	4	5	1	31.17
2024-08-16	12	2	1	2
2024-08-16	12	2	2	3
2024-08-16	12	2	3	3
2024-08-16	12	2	4	3
2024-08-16	12	2	5	1	28.5
2024-08-23	12	1	1	2
2024-08-23	12	1	2	3
2024-08-23	12	1	3	3
2024-08-23	12	1	4	3
2024-08-23	12	1	5	1	25.07
2024-08-23	12	1	1	2
2024-08-23	12	1	2	3
2024-08-23	12	1	3	3
2024-08-23	12	1	4	3
2024-08-23	12	1	5	1	25.27
2024-09-05	12	3	1	2
2024-09-05	12	3	2	3
2024-09-05	12	3	3	3
2024-09-05	12	3	4	3
2024-09-05	12	3	5	1	33.78
2024-09-05	12	4	1	2
2024-09-05	12	4	2	3
2024-09-05	12	4	3	3
2024-09-05	12	4	4	3
2024-09-05	12	4	5	1	29.58
2024-08-23	12	2	1	2
2024-08-23	12	2	2	3
2024-08-23	12	2	3	3
2024-08-23	12	2	4	3
2024-08-23	12	2	5	1	25.01
2024-08-30	12	2	1	2
2024-08-30	12	2	2	3
2024-08-30	12	2	3	3
2024-08-30	12	2	4	3
2024-08-30	12	2	5	1	20.03
2024-09-20	12	1	1	1	37.13
2024-09-20	12	1	2	2
2024-09-20	12	1	3	2
2024-09-20	12	1	4	1	36.87
2024-09-20	12	1	5	1	19.87
2024-09-20	12	1	1	1	36.64
2024-09-20	12	1	2	2
2024-09-20	12	1	3	2
2024-09-20	12	1	4	1	35.91
2024-09-20	12	1	5	1	20.9
2024-09-19	12	3	1	1	27.28
2024-09-19	12	3	2	2
2024-09-19	12	3	3	2
2024-09-19	12	3	4	1	26.59
2024-09-19	12	3	5	1	31.2
2024-09-19	12	4	1	1	31.51
2024-09-19	12	4	2	2
2024-09-19	12	4	3	2
2024-09-19	12	4	4	1	30.44
2024-09-19	12	4	5	1	28.33
2024-09-13	12	2	1	1	29.76
2024-09-13	12	2	2	2
2024-09-13	12	2	3	2
2024-09-13	12	2	4	1	22.01
2024-09-13	12	2	5	1	27.62
2024-10-03	12	3	1	1	31.01
2024-10-03	12	3	2	2
2024-10-03	12	3	3	2
2024-10-03	12	3	4	1	30.5
2024-10-03	12	3	5	1	34.73
2024-10-03	12	4	1	2
2024-10-03	12	4	2	3
2024-10-03	12	4	3	3
2024-10-03	12	4	4	3
2024-10-03	12	4	5	1	31.14
2024-09-20	12	2	1	1	35.41
2024-09-20	12	2	2	2
2024-09-20	12	2	3	2
2024-09-20	12	2	4	1	35.68
2024-09-20	12	2	5	1	25.92
2024-09-27	12	2	1	2
2024-09-27	12	2	2	3
2024-09-27	12	2	3	3
2024-09-27	12	2	4	3
2024-09-27	12	2	5	1	26.96
2024-06-28	13	3	1	2
2024-06-28	13	3	2	3
2024-06-28	13	3	3	3
2024-06-28	13	3	4	3
2024-06-28	13	3	5	1	36.54
2024-06-28	13	4	1	2
2024-06-28	13	4	2	3
2024-06-28	13	4	3	3
2024-06-28	13	4	4	3
2024-06-28	13	4	5	1	29.48
2024-06-28	13	1	1	2
2024-06-28	13	1	2	3
2024-06-28	13	1	3	3
2024-06-28	13	1	4	3
2024-06-28	13	1	5	1	28.15
2024-06-28	13	1	1	2
2024-06-28	13	1	2	3
2024-06-28	13	1	3	3
2024-06-28	13	1	4	3
2024-06-28	13	1	5	1	28.15
2024-07-11	13	3	1	2
2024-07-11	13	3	2	3
2024-07-11	13	3	3	3
2024-07-11	13	3	4	3
2024-07-11	13	3	5	1	36.79
2024-07-11	13	4	1	2
2024-07-11	13	4	2	3
2024-07-11	13	4	3	3
2024-07-11	13	4	4	3
2024-07-11	13	4	5	1	30.01
2024-07-05	13	2	1	2
2024-07-05	13	2	2	3
2024-07-05	13	2	3	3
2024-07-05	13	2	4	3
2024-07-05	13	2	5	1	28.93
2024-07-25	13	3	1	2
2024-07-25	13	3	2	3
2024-07-25	13	3	3	3
2024-07-25	13	3	4	3
2024-07-25	13	3	5	2
2024-07-25	13	4	1	2
2024-07-25	13	4	2	3
2024-07-25	13	4	3	3
2024-07-25	13	4	4	3
2024-07-25	13	4	5	1	33.92
2024-07-12	13	2	1	2
2024-07-12	13	2	2	3
2024-07-12	13	2	3	3
2024-07-12	13	2	4	3
2024-07-12	13	2	5	1	28.31
2024-07-19	13	2	1	2
2024-07-19	13	2	2	3
2024-07-19	13	2	3	3
2024-07-19	13	2	4	3
2024-07-19	13	2	5	1	31.15
2024-07-26	13	1	1	2
2024-07-26	13	1	2	3
2024-07-26	13	1	3	3
2024-07-26	13	1	4	3
2024-07-26	13	1	5	1	28.31
2024-07-26	13	1	1	2
2024-07-26	13	1	2	3
2024-07-26	13	1	3	3
2024-07-26	13	1	4	3
2024-07-26	13	1	5	1	27.72
2024-08-08	13	3	1	2
2024-08-08	13	3	2	3
2024-08-08	13	3	3	3
2024-08-08	13	3	4	3
2024-08-08	13	3	5	1	41.91
2024-08-08	13	4	1	2
2024-08-08	13	4	2	3
2024-08-08	13	4	3	3
2024-08-08	13	4	4	3
2024-08-08	13	4	5	1	33.05
2024-08-22	13	3	1	2
2024-08-22	13	3	2	3
2024-08-22	13	3	3	3
2024-08-22	13	3	4	3
2024-08-22	13	3	5	1	35.01
2024-08-22	13	4	1	2
2024-08-22	13	4	2	3
2024-08-22	13	4	3	3
2024-08-22	13	4	4	3
2024-08-22	13	4	5	1	31.2
2024-08-09	13	2	1	2
2024-08-09	13	2	2	3
2024-08-09	13	2	3	3
2024-08-09	13	2	4	3
2024-08-09	13	2	5	1	30.02
2024-08-23	13	1	1	2
2024-08-23	13	1	2	3
2024-08-23	13	1	3	3
2024-08-23	13	1	4	3
2024-08-23	13	1	5	1	25.25
2024-08-23	13	1	1	2
2024-08-23	13	1	2	3
2024-08-23	13	1	3	3
2024-08-23	13	1	4	3
[truncated: 7,421 more rows]

## Sheet: Farm_Data
Farm_ID	VVVO	Hatchery	Date_Hatchery	Sex	Number_animals	Place	Administrative_district	Supply_Air	Litter	Litter_Management	Winter_garden	Hygiene_Barrier	Postal_Code
1	1	2	2024-05-10	1	2750	1	1	2	2	2	1	2	1
2	1	2	2024-05-10	1	2750	1	1	2	2	2	1	2	1
3	2	2	2024-05-10	1	3333	7	1	1	2	2	2	2	3
4	2	2	2024-05-10	1	3333	7	1	1	2	2	2	2	3
5	2	2	2024-05-10	1	3333	7	1	1	2	2	2	2	3
6	3	2	2024-05-08	1	3100	4	1	1	1	1	2	2	4
7	4	2	2024-05-08	1	2030	4	1	1	1	1	2	2	4
8	5	2	2024-06-18	1	3530	3	1	2	2	2	1	1	3
9	5	2	2024-06-18	1	3530	3	1	2	2	2	1	1	3
10	5	2	2024-06-18	1	3530	3	1	2	2	2	1	1	3
11	6	2	2024-05-14	1	4494	1	1	1	1	1	2	1	1
12	6	2	2024-05-14	1	4784	1	1	1	1	1	2	1	1
13	6	2	2024-05-14	1	4859	1	1	1	1	1	2	1	1
14	7	2	2024-05-14	1	5052	1	1	1	1	1	2	1	1
15	7	2	2024-05-14	1	5047	1	1	1	1	1	2	1	1
16	7	2	2024-05-14	1	5047	1	1	1	1	1	2	1	1
17	8	2	2024-06-18	1	4000	1	1	1	2	2	1	2	1
18	8	2	2024-06-18	1	4000	1	1	1	2	2	1	2	1
19	9	2	2024-05-14	1	5900	1	1	1	1	1	2	1	1
20	9	2	2024-05-14	1	5200	1	1	1	1	1	2	1	1
21	9	2	2024-05-14	1	5200	1	1	1	1	1	2	1	1
22	10	2	2024-06-18	1	3830	1	1	2	2	2	1	1	1
23	10	2	2024-06-18	1	3830	1	1	2	2	2	1	1	1
24	10	2	2024-06-18	1	3830	1	1	2	2	2	1	1	1
25	11	2	2024-05-30	1	3000	9	1	2	1	2	2	1	8
26	11	2	2024-05-30	1	2900	9	1	2	1	2	2	1	8
27	11	2	2024-05-30	1	1900	9	1	2	1	2	2	1	8
28	11	2	2024-05-30	1	1450	9	1	2	1	2	2	1	8
29	12	2	2024-05-30	1	2950	9	1	2	1	2	2	2	8
30	12	2	2024-05-30	1	2950	9	1	2	1	2	2	2	8
31	12	2	2024-05-30	1	1850	9	1	2	1	2	2	2	8
32	12	2	2024-05-30	1	2950	9	1	2	1	2	2	2	8
33	13	1	2024-04-30	1	2500	2	1	1	1	1	2	2	2
34	14	1	2024-04-30	1	4270	2	1	1	1	1	2	2	2
35	14	1	2024-04-30	1	4270	2	1	1	1	1	2	2	2
36	14	1	2024-04-30	1	4270	2	1	1	1	1	2	2	2
37	15	1	2024-05-10	1	3500	8	1	1	2	2	2	2	7
38	15	1	2024-05-10	1	3500	8	1	1	2	2	2	2	7
39	15	1	2024-05-10	1	3500	8	1	1	2	2	2	2	7
40	16	1	2024-05-27	1	4300	1	1	2	1	1	2	2	1
41	16	1	2024-05-27	1	4300	1	1	2	1	1	2	2	1
42	17	1	2024-05-27	1	5200	1	1	1	1	1	2	2	1
43	18	1	2024-05-21	1	3400	1	1	1	1	2	2	2	1
44	18	1	2024-05-21	1	3400	1	1	1	1	2	2	2	1
45	18	1	2024-05-21	2	3400	1	1	1	1	2	2	2	1
46	19	1	2024-05-27	1	4000	1	1	2	1	1	2	2	1
47	19	1	2024-05-27	1	4000	1	1	2	1	1	2	2	1
48	19	1	2024-05-27	1	4000	1	1	2	1	1	2	2	1
49	20	1	2024-05-10	1	3500	1	1	1	2	2	2	2	1
50	20	1	2024-05-10	1	3500	1	1	1	2	2	2	2	1
51	20	1	2024-05-10	1	3500	1	1	1	2	2	2	2	1
52	21	2	2024-04-30	1	7049	5	2	2	2	2	2	1	5
53	21	2	2024-04-30	1	7049	5	2	2	2	2	2	1	5
54	22	2	2024-04-30	1	4029	6	2	1	1	1	2	2	6
55	23	2	2024-05-07	1	3080	1	1	2	1	1	2	1	1
56	23	2	2024-05-07	1	3080	1	1	2	1	1	2	1	1

## Sheet: Data_Dictionary
Variable name	Variable description	Level of the variable
Farm_ID	Specifies the flock designation	1= A1
		2 = A2
		3 = B1
		4 =B2
		5 = B3
		6 = C
		7 = D
		8 = E1
		9 = E2
		10 = E3
		11 = F1
		12 = F2
		13 = F3
		14 = G1
		15 = G2
		16 = G3
		17 = H1
		18 = H2
		19 = I1
		20 = I2
		21 = I3
		22 = J1
		23 = J2
		24 = J3
		25 = K12
		26 = K13
		27 = K15
		28 = K9
		29 = L2
		30 = L3
		31 = L4
		32 = L5
		33 = M
		34 = N1
		35 = N2
		36 = N3
		37 = O1
		38 = O2
		39 = O3
		40 = P1
		41 = P2
		42 = Q
		43 = R1
		44 = R2
		45 = R3
		46 = S1
		47 = S2
		48 = S3
		49 = T1
		50 = T2
		51 = T3
		52 = U1
		53 = U2
		54 = V
		55 = W1
		56 = W2
Date_Sample	Date on which the respective sample was taken
Date_Hatching	Date of hatch and vaccination
Sample	Describes the type of sample	1 = Active Surveillance combined oro-pharyngeal cloacal swab
		2 = Passive Surveillance combined oro-pharyngeal cloacal swab
		3 =Environmental Surveillance Drinker Swab
		4 = Environmental Surveillance Bedding Swab
Target	The target of the sample analysis	1 = Influenzavirus Typ A RNA
		2 = Influenzavirus Typ A H5 RNA
		3 = Influenzavirus Typ A H7 RNA
		4 = Influenzavirus Typ A H9 RNA
		5 = Aviäres ß-Actin
		6 = Avian Influenza H9 Antibodies
Result	Result of the tested sample (positive or negative)	1 = Target gene detected (positive)
		2 = Target gene detected (negative)
		3 = Not examined
Ct_Wert	Ct value of the positive sample	A number with two decimal places
Hatchery	Hatchery where the chicks hatched and were vaccinated	1 = A
		2 = B
Sex	The sex of the animals	1 = male
		2 = female
Number_animals	Number of animals placed in the flock	A number
Supply_Air	Type of fresh air supply in the flock	1 = Shutters
		2 = Flaps
Litter	Bedding type used in the flock	1 = Straw
		2 = Sunflower meal
Litter_Management	The procedures used for litter replenishement and management	1 = Adding fresh litter
		2 = mechanical tillig
Hygiene_Barrier	Seperate hygiene barrier is present or not	1 = Seperate hygiene barrier
		2 = No seperate hygiene barrier
VVVO	Viehverkehrsordnungnummer	1 = A
		2 =B
		3 =C
		4 = D
		5 = E
		6 = F
		7 = G
		8 = H
		9 = I
		10 = J
		11 = K
		12 = L
		13 = M
		14 = N
		15 =O
		16 = P
		17 = Q
		18 = R
		19 = S
		20 = T
		21 = U
		22 = V
		23 = W
Place	Location of the barn	1 = Garrel
		2 = Bösel
		3 = Cloppenburg
		4 = Emstek
		5 = Großenkneten
		6 = Wardenburg
		7 = Bethen
		8 = Friesoythe
		9 = Lastrup
Administrative_district	District where the barn is located	1 = CLP
		2 = OL
Postal_Code	Postal code of the barn location	1 = 49681
		2 = 26219
		3 = 49661
		4 = 49685
		5 = 26197
		6 = 26203
		7 = 26169
		8 = 49688
Winter_garden	Does the barn have a winter garden?	1 = Yes
		2 = No
